# Supplementary material for: Association between Albumin Alterations and Renal Function in Patients with Type 2 Diabetes Mellitus
Source: Int J Mol Sci. 2024 Mar 9;25(6):3168. doi: 10.3390/ijms25063168 (PMC10970212; doi:10.3390/ijms25063168)
Supplement: Supplementary file 1 [file ijms-25-03168-s001.zip]

Archive with 1 entries (1 files):
- ijms-2842343-supplementary.pdf
